# Supplementary material for: Dimethyl Fumarate Prevents the Development of Chronic Social Stress-Induced Hypertension in Borderline Hypertensive Rats
Source: Antioxidants (Basel). 2024 Aug 3;13(8):947. doi: 10.3390/antiox13080947 (PMC11351876; doi:10.3390/antiox13080947)
Supplement: Supplementary file 1 [file antioxidants-13-00947-s001.zip]

Archive with 1 entries (1 files):
- antioxidants-3115075-supplementary.pdf
